# Supplementary material for: Genome-Wide Characterization of R2R3-MYB Transcription Factors in Pitaya Reveals a R2R3-MYB Repressor HuMYB1 Involved in Fruit Ripening through Regulation of Betalain Biosynthesis by Repressing Betalain Biosynthesis-Related Genes
Source: Cells. 2021 Jul 31;10(8):1949. doi: 10.3390/cells10081949 (PMC8391165; doi:10.3390/cells10081949)
Supplement: Supplementary file 1 [file cells-10-01949-s001.zip]

Archive with 9 entries (7 files):
- cells-1279019 supplementary proofreading back/
- cells-1279019 supplementary proofreading back/Supplementary Files/
- cells-1279019 supplementary proofreading back/Supplementary Files/Supplement figures - Copy.pdf
- cells-1279019 supplementary proofreading back/Supplementary Files/Table S1.pdf
- cells-1279019 supplementary proofreading back/Supplementary Files/Table S2.xls
- cells-1279019 supplementary proofreading back/Supplementary Files/Table S3.xls
- cells-1279019 supplementary proofreading back/Supplementary Files/Table S4.xls
- cells-1279019 supplementary proofreading back/Supplementary Files/Table S5.pdf
- cells-1279019 supplementary proofreading back/Supplementary Files/Table S6.xls
