# Supplementary material for: Genome-Wide Characterization of R2R3-MYB Transcription Factors in Pitaya Reveals a R2R3-MYB Repressor HuMYB1 Involved in Fruit Ripening through Regulation of Betalain Biosynthesis by Repressing Betalain Biosynthesis-Related Genes
Source: Cells. 2021 Jul 31;10(8):1949. doi: 10.3390/cells10081949 (PMC8391165; doi:10.3390/cells10081949)
Supplement: Supplementary file 1 [file cells-10-01949-s001.zip › cells-1279019 supplementary proofreading back/Supplementary Files/Table S2.xls]

## Sheet: Sheet1
Chromosome	Rename	Locus name	Strand	Start	Ene	Base (bp)	Amino acid	Theoretical pI	Molecular weight (kDa)	Exon	Intron
4R-MYB
Chr 1	HuMYB4R	HU01G02062.1	+	131721547	131730188	2997	998	8.76	111.74
3R-MYB
Chr 4	HuMYB3R1	HU04G00166.1	-	1978061	1981819	1464	487	8.62	54.4231
Chr 6	HuMYB3R2	HU06G02289.1	+	119564451	119571680	3105	1034	5.17	113.434
Chr 9	HuMYB3R3	HU09G01318.1	-	97170990	97185469	2967	988	5.96	108.074
Chr 9	HuMYB3R4	HU09G01395.1	+	98986016	98991595	2985	994	5.74	108.862
2R-MYB
Chr 1	HuMYB1	HU01G00040.1	+	435213	437209	825	274	9	30.4837	2	1
Chr 1	HuMYB2	HU01G00182.1	-	129739087	129739979	825	274	6.93	30.4912	1	0
Chr 1	HuMYB3	HU01G00760.1	+	6995170	6996737	1116	371	9.24	42.4288	3	2
Chr 1	HuMYB4	HU01G01147.1	+	7190670	7192484	759	252	6.35	27.4138	1	0
Chr 1	HuMYB5	HU01G01237.1	-	86302601	86305697	1644	547	7.02	60.8383	2	1
Chr 1	HuMYB6	HU01G01556.1	+	20484851	20486991	1185	394	5.93	44.2552	3	2
Chr 1	HuMYB7	HU01G01712.1	-	44459117	44471017	1275	424	5.93	46.9992	3	2
Chr 1	HuMYB8	HU01G02416.1	-	4255793	4257272	1044	347	6.41	38.6937	3	2
Chr 1	HuMYB9	HU01G02535.1	-	3777286	3783095	1389	462	8.54	52.4566	3	2
Chr 1	HuMYB10	HU01G02568.1	-	4091256	4093126	897	298	6.83	34.0971	3	2
Chr 1	HuMYB11	HU01G02733.1	-	3509124	3514351	921	306	5.27	34.7137	2	1
Chr 1	HuMYB12	HU01G02757.1	-	9461781	9463103	1089	362	5.47	40.3538	3	2
Chr 2	HuMYB13	HU02G00307.1	-	1645716	1647502	1368	455	6.62	50.8621	12	11
Chr 2	HuMYB14	HU02G00344.1	-	346740	348401	690	229	9.6	26.4008	2	1
Chr 2	HuMYB15	HU02G01175.1	+	124952575	124955568	1101	366	6.83	40.6056	3	2
Chr 2	HuMYB16	HU02G01803.1	-	28030859	28032828	840	279	8.72	31.4721	3	2
Chr 2	HuMYB17	HU02G02792.1	-	122795945	122798534	918	305	8.1	33.9193	3	2
Chr 2	HuMYB18	HU02G02937.1	+	122898315	122900843	879	292	9.41	32.1638	3	2
Chr 2	HuMYB19	HU02G03349.1	-	24753444	24755601	846	281	5.1	31.7041	3	2
Chr 3	HuMYB20	HU03G00234.1	+	96014861	96016964	747	248	9.01	27.4342	1	0
Chr 3	HuMYB21	HU03G00993.1	-	97240854	97242465	939	312	8.96	34.647	3	2
Chr 3	HuMYB22	HU03G01421.1	+	111968213	111969942	1365	454	7.6	49.9834	3	2
Chr 3	HuMYB23	HU03G01576.1	-	2797885	2799182	1656	551	5.05	60.1846	3	2
Chr 3	HuMYB24	HU03G01646.1	+	14029646	14032637	1071	356	5.65	39.0805	3	2
Chr 3	HuMYB25	HU03G01722.1	-	23357329	23358891	1320	439	7.72	48.5289	2	1
Chr 3	HuMYB26	HU03G02387.1	+	122687790	122690379	873	290	6.33	32.8669	3	2
Chr 3	HuMYB27	HU03G02636.1	-	122583412	122585924	1002	333	5.66	38.0499	3	2
Chr 3	HuMYB28	HU03G02696.1	+	96288899	96291279	672	223	8.11	25.0854	3	2
Chr 4	HuMYB29	HU04G00092.1	+	122189257	122198368	906	301	4.72	33.5792	2	1
Chr 4	HuMYB30	HU04G00540.1	+	35473039	35475595	1023	340	6.13	37.9474	2	1
Chr 4	HuMYB31	HU04G00912.1	+	19666223	19667419	966	321	5.1	35.7368	3	2
Chr 4	HuMYB32	HU04G01688.1	-	2652049	2653840	801	266	6.4	30.8887	3	2
Chr 4	HuMYB33	HU04G01695.1	-	2441953	2447208	801	266	5.7	30.7363	3	2
Chr 4	HuMYB34	HU04G01703.1	-	23483860	23486251	801	266	5.7	30.7523	3	2
Chr 4	HuMYB35	HU04G01710.1	+	111636071	111638789	801	266	6.21	30.7744	3	2
Chr 4	HuMYB36	HU04G01827.1	-	87638141	87639661	921	306	5.63	34.6907	3	2
Chr 4	HuMYB37	HU04G02069.1	-	2189160	2190491	981	326	5.94	37.1285	3	2
Chr 4	HuMYB38	HU04G02097.1	+	68716360	68718636	1362	453	5.95	51.236	3	2
Chr 4	HuMYB39	HU04G02172.1	-	93851802	93855838	1017	338	7.14	37.1976	3	2
Chr 4	HuMYB40	HU04G02219.1	+	92007622	92011534	999	332	8.39	36.6358	3	2
Chr 5	HuMYB41	HU05G00205.1	-	16259001	16260776	1002	333	6.4	37.0076	2	1
Chr 5	HuMYB42	HU05G00510.1	-	66162453	66163626	1269	422	8.99	47.9049	3	2
Chr 5	HuMYB43	HU05G00846.1	+	119126501	119127715	1092	363	8.55	40.5741	3	2
Chr 5	HuMYB44	HU05G00859.1	-	119700763	119701871	1002	333	5.66	38.0649	3	2
Chr 5	HuMYB45	HU05G01190.1	+	137714553	137716793	1035	344	5.96	38.7662	3	2
Chr 5	HuMYB46	HU05G01435.1	-	143606614	143608164	750	249	6.62	27.0704	1	0
Chr 5	HuMYB47	HU05G01522.1	+	9918613	9920081	1278	425	5.59	46.1137	2	1
Chr 5	HuMYB48	HU05G01750.1	+	97328105	97329834	636	211	9.65	24.0384	3	2
Chr 5	HuMYB49	HU05G01751.1	-	123488210	123501564	639	212	9.23	24.1024	3	2
Chr 5	HuMYB50	HU05G01773.1	-	123474420	123476972	954	317	9.07	36.1195	3	2
Chr 5	HuMYB51	HU05G01850.1	+	127473529	127474868	999	332	6.12	36.9368	3	2
Chr 5	HuMYB52	HU05G01939.1	+	120082883	120086981	948	315	8.3	33.1794	1	0
Chr 5	HuMYB53	HU05G02018.1	-	97336652	97338162	996	331	6.4	37.1918	3	2
Chr 6	HuMYB54	HU06G00027.1	+	1132029	1133774	978	325	6.75	36.0927	3	2
Chr 6	HuMYB55	HU06G00401.1	+	120286484	120288108	1005	334	8.2	35.9356	1	0
Chr 6	HuMYB56	HU06G00505.1	+	120630860	120632378	1125	374	5.07	40.4807	2	1
Chr 6	HuMYB57	HU06G00609.1	+	120280006	120283617	891	296	7.61	33.9985	3	2
Chr 6	HuMYB58	HU06G00791.1	-	15245081	15246804	1029	342	6.39	38.2512	3	2
Chr 6	HuMYB59	HU06G01121.1	-	111517704	111519519	1014	337	5.82	37.1426	3	2
Chr 6	HuMYB60	HU06G01167.1	+	114757541	114762650	975	324	6.5	36.7639	3	2
Chr 6	HuMYB61	HU06G01182.1	-	104233403	104235258	1314	437	6.2	47.5924	3	2
Chr 6	HuMYB62	HU06G01325.1	+	33672402	33673602	849	282	5.73	32.1786	3	2
Chr 6	HuMYB63	HU06G01932.1	-	6760292	6761659	1017	338	6.99	38.3681	3	2
Chr 6	HuMYB64	HU06G02253.1	+	92906822	92908390	948	315	5.85	35.7702	2	1
Chr 6	HuMYB65	HU06G02302.1	+	93101850	93104574	849	282	5.72	31.8322	3	2
Chr 6	HuMYB66	HU06G02412.1	-	68305898	68307222	891	296	6.19	33.5337	4	3
Chr 6	HuMYB67	HU06G02498.1	+	87426384	87427904	909	302	5.36	34.4484	3	2
Chr 6	HuMYB68	HU06G02499.1	+	1238048	1239837	999	332	5.71	37.7482	4	3
Chr 7	HuMYB69	HU07G00119.1	-	95262226	95264505	1008	335	6.65	37.9624	2	1
Chr 7	HuMYB70	HU07G00151.1	-	96379317	96381112	1008	335	6.68	38.0024	2	1
Chr 7	HuMYB71	HU07G00217.1	+	110764355	110766901	882	293	5.51	32.8816	3	2
Chr 7	HuMYB72	HU07G00245.1	+	9174663	9176132	783	260	9.17	28.9128	3	2
Chr 7	HuMYB73	HU07G01004.1	+	85718961	85723040	657	218	6.79	24.7005	3	2
Chr 7	HuMYB74	HU07G01146.1	+	122333163	122334665	909	302	5.26	34.4614	3	2
Chr 7	HuMYB75	HU07G02179.1	-	124612212	124613393	1560	519	6.35	58.1593	3	2
Chr 8	HuMYB76	HU08G00427.1	+	123861010	123862788	969	322	7.13	36.0006	3	2
Chr 8	HuMYB77	HU08G00677.1	+	5478990	5480913	834	277	5.66	31.75	3	2
Chr 8	HuMYB78	HU08G01038.1	+	60336303	60338705	831	276	8.92	31.0428	3	2
Chr 8	HuMYB79	HU08G01057.1	-	41033749	41035213	936	311	7.16	35.249	3	2
Chr 8	HuMYB80	HU08G01197.1	-	111705246	111705995	1110	369	5.14	40.7886	2	1
Chr 8	HuMYB81	HU08G01287.1	+	48311270	48312620	1677	558	5.01	60.9991	3	2
Chr 8	HuMYB82	HU08G01429.1	-	127625567	127626908	1257	418	6.28	46.3572	3	2
Chr 8	HuMYB83	HU08G01550.1	+	129127685	129129604	735	244	5.76	28.7993	3	2
Chr 8	HuMYB84	HU08G02087.1	-	127833036	127835619	1227	408	5.73	45.6759	3	2
Chr 9	HuMYB85	HU09G00330.1	-	128700180	128701622	1251	416	6.19	45.1454	3	2
Chr 9	HuMYB86	HU09G00604.1	+	97118307	97120035	840	279	8.82	32.4323	3	2
Chr 9	HuMYB87	HU09G00840.1	-	25777347	25779411	873	290	5.58	32.9562	3	2
Chr 10	HuMYB88	HU10G00328.1	-	19927918	19929879	1362	453	6.36	50.9285	12	11
Chr 10	HuMYB89	HU10G00373.1	+	2281398	2282990	1077	358	8.85	39.2767	3	2
Chr 10	HuMYB90	HU10G00623.1	+	62220436	62222892	906	301	6.98	34.4197	4	3
Chr 10	HuMYB91	HU10G01804.1	-	142083269	142087721	372	123	9.57	14.3414	3	2
Chr 10	HuMYB92	HU10G01806.1	+	141875695	141877773	1104	367	5.42	40.985	3	2
Chr 10	HuMYB93	HU10G01810.1	-	4371362	4374247	1158	385	5.3	42.6717	3	2
Chr 10	HuMYB94	HU10G01811.1	+	5586927	5599873	1104	367	5.42	40.985	3	2
Chr 11	HuMYB95	HU11G00210.1	+	10464464	10469725	1002	333	6.36	36.6606	3	2
Chr 11	HuMYB96	HU11G00517.1	+	47910270	47911028	705	234	8.86	25.8681	3	2
Chr 11	HuMYB97	HU11G00576.1	+	85585817	85587528	855	284	5.99	32.1628	3	2
Chr 11	HuMYB98	HU11G01047.1	+	139944693	139946008	765	254	8.87	29.2673	3	2
Chr 11	HuMYB99	HU11G01126.1	-	138249581	138251608	999	332	9.95	37.0443	2	1
Chr 11	HuMYB100	HU11G01133.1	+	139569260	139571258	999	332	9.89	37.0603	2	1
Chr 11	HuMYB101	HU11G01561.1	+	93721377	93723056	891	296	9.06	32.6357	3	2
Chr 11	HuMYB102	HU11G01582.1	+	22572563	22574272	882	293	5.34	33.8838	3	2
Chr 11	HuMYB103	HU11G01642.1	+	19302989	19308429	1032	343	8.78	38.8636	2	1
Chr 11	HuMYB104	HU11G01815.1	-	21526121	21528983	903	300	6.26	33.019	3	2
Chr 11	HuMYB105	HU11G01953.1	+	131505434	131506895	1002	333	6.03	37.1746	3	2
1R-MYB
Chr 1	HuMYB106	HU01G00294.1	+	3570603	3571800	291	96	9.39	11.1085
Chr 1	HuMYB107	HU01G00299.1	+	3604921	3605163	243	80	7.88	9.07509
Chr 1	HuMYB108	HU01G00311.1	-	3760344	3768501	3099	1032	4.73	111.32
Chr 1	HuMYB109	HU01G00820.1	+	16149268	16154173	1056	351	9.16	38.4811
Chr 1	HuMYB110	HU01G01376.1	-	92514153	92526484	1659	552	6.06	62.1488
Chr 1	HuMYB111	HU01G01545.1	+	111044104	111052853	1497	498	5.97	55.4493
Chr 1	HuMYB112	HU01G02470.1	-	138828029	138829810	891	296	9.12	32.2429
Chr 2	HuMYB113	HU02G00255.1	-	3144406	3148278	846	281	9.96	30.471
Chr 2	HuMYB114	HU02G00447.1	+	5466290	5472247	2238	745	8.97	85.0355
Chr 2	HuMYB115	HU02G00537.1	-	6938256	6948041	1794	597	5.56	65.8451
Chr 2	HuMYB116	HU02G01484.1	-	20934127	20935480	648	215	6.61	24.8077
Chr 2	HuMYB117	HU02G01565.1	-	22415416	22433697	1869	622	5.85	65.2899
Chr 2	HuMYB118	HU02G01629.1	+	23698236	23700843	960	319	8.53	36.083
Chr 2	HuMYB119	HU02G01738.1	-	26324116	26330432	972	323	8.99	35.3189
Chr 2	HuMYB120	HU02G01804.1	+	28056037	28058766	879	292	5.22	33.2998
Chr 2	HuMYB121	HU02G02742.1	-	128229142	128230354	510	169	5.33	19.0445
Chr 2	HuMYB122	HU02G03077.1	-	139839030	139842765	312	103	5.23	12.0235
Chr 3	HuMYB123	HU03G00118.1	-	1063813	1064070	258	85	4.96	9.43024
Chr 3	HuMYB124	HU03G00391.1	-	3511524	3517302	624	207	9.05	23.2332
Chr 3	HuMYB125	HU03G00868.1	+	8525621	8528817	711	236	6.46	26.5714
Chr 3	HuMYB126	HU03G01194.1	+	12745698	12758770	3102	1033	9.09	114.062
Chr 3	HuMYB127	HU03G01425.1	+	16350651	16363850	2967	988	5.19	111.449
Chr 3	HuMYB128	HU03G01725.1	+	24972509	24977658	1056	351	6.81	38.0795
Chr 3	HuMYB129	HU03G02345.1	-	107555889	107563042	903	300	6.51	31.9024
Chr 4	HuMYB130	HU04G00255.1	-	2887150	2888339	345	114	8.67	13.3152
Chr 4	HuMYB131	HU04G00476.1	+	6940149	6950458	972	323	6.81	35.7925
Chr 4	HuMYB132	HU04G01397.1	-	114122460	114124706	891	296	9	32.0251
Chr 4	HuMYB133	HU04G01781.1	-	124159601	124169204	2082	693	4.74	75.5625
Chr 4	HuMYB134	HU04G01782.1	-	124170037	124179751	2166	721	4.81	79.0533
Chr 4	HuMYB135	HU04G02165.1	+	128537021	128538654	915	304	8	33.0186
Chr 5	HuMYB136	HU05G00142.1	-	2112380	2116991	1761	586	4.95	64.857
Chr 5	HuMYB137	HU05G00213.1	-	2930018	2933926	1509	502	4.26	56.2295
Chr 5	HuMYB138	HU05G00405.1	+	6888164	6891546	1050	349	6.7	37.6925
Chr 5	HuMYB139	HU05G01496.1	-	113946281	113948418	777	258	8.69	29.5856
Chr 5	HuMYB140	HU05G01655.1	+	118689541	118690281	741	246	5.04	28.2481
Chr 5	HuMYB141	HU05G02030.1	-	124799703	124803852	345	114	5.91	13.1704
Chr 5	HuMYB142	HU05G02088.1	-	125343249	125347407	345	114	5.91	13.1704
Chr 6	HuMYB143	HU06G00045.1	-	533374	533613	240	79	8.89	8.91398
Chr 6	HuMYB144	HU06G00492.1	-	5510734	5512102	819	272	8.49	30.8458
Chr 6	HuMYB145	HU06G01206.1	+	25198845	25199102	258	85	5.17	9.59971
Chr 6	HuMYB146	HU06G01234.1	-	26698178	26698435	258	85	5.17	9.59971
Chr 6	HuMYB147	HU06G02559.1	+	123949423	123955279	954	317	9.24	34.7329
Chr 6	HuMYB148	HU06G02603.1	+	124561460	124563956	309	102	9.69	11.9756
Chr 7	HuMYB149	HU07G00033.1	-	465677	471673	960	319	9.15	35.2501
Chr 7	HuMYB150	HU07G00198.1	+	2200131	2204576	339	112	9.52	12.8806
Chr 7	HuMYB151	HU07G00824.1	-	13704409	13726330	1794	597	6.11	63.3177
Chr 7	HuMYB152	HU07G00858.1	+	14795399	14829196	2460	819	5.78	90.1557
Chr 7	HuMYB153	HU07G01254.1	+	52541167	52582854	876	291	9.61	32.0881
Chr 7	HuMYB154	HU07G01626.1	-	98730323	98746597	5940	1979	7.96	213.319
Chr 7	HuMYB155	HU07G02187.1	-	111694994	111696368	864	287	6.61	32.1918
Chr 7	HuMYB156	HU07G02311.1	+	112546358	112548713	729	242	9.45	27.4615
Chr 8	HuMYB157	HU08G01009.1	-	84709917	84713805	1314	437	5.83	47.7531
Chr 8	HuMYB158	HU08G01315.1	-	94362317	94365446	1590	529	6.48	58.9427
Chr 8	HuMYB159	HU08G01649.1	-	98404654	98423682	1959	652	9.66	74.2642
Chr 8	HuMYB160	HU08G01965.1	-	102146027	102156772	4146	1381	5.2	150.868
Chr 8	HuMYB161	HU08G02301.1	+	107010639	107016351	1491	496	6.57	56.3646
Chr 9	HuMYB162	HU09G00364.1	+	6995170	6996737	768	255	5.15	28.3245
Chr 9	HuMYB163	HU09G00532.1	+	18207084	18239729	3549	1182	9.09	131.81
Chr 9	HuMYB164	HU09G00809.1	+	65894333	65902589	792	263	8.86	28.7894
Chr 9	HuMYB165	HU09G01224.1	+	94080104	94081198	696	231	6.95	26.5002
Chr 9	HuMYB166	HU09G01229.1	+	94144988	94146045	684	227	6.95	26.0388
Chr 9	HuMYB167	HU09G01284.1	-	96164620	96165973	648	215	6.61	24.7977
Chr 9	HuMYB168	HU09G01487.1	+	100580894	100584482	870	289	9.67	31.8561
Chr 9	HuMYB169	HU09G01632.1	+	102850545	102861152	4797	1598	5.46	174.221
Chr 9	HuMYB170	HU09G01818.1	-	105309277	105314654	936	311	8.86	34.2201
Chr 10	HuMYB171	HU10G00276.1	-	2812418	2815504	876	291	10.96	31.9368
Chr 10	HuMYB172	HU10G00513.1	+	5540052	5541590	1539	512	9.25	58.6817
Chr 10	HuMYB173	HU10G00919.1	-	12833173	12845306	927	308	9.38	33.6858
Chr 10	HuMYB174	HU10G00980.1	-	14564240	14568698	2034	677	5.51	74.2588
Chr 11	HuMYB175	HU11G00323.1	+	48165254	48165646	252	83	9.17	9.63316
Chr 11	HuMYB176	HU11G00337.1	+	50902143	50903586	786	261	8.72	29.6525
Chr 11	HuMYB177	HU11G00493.1	+	65062019	65063148	534	177	5.3	20.4122
Chr 11	HuMYB178	HU11G00902.1	+	82635446	82640028	1941	646	8.35	73.4573
Chr 11	HuMYB179	HU11G01590.1	-	93170397	93188980	504	167	9.68	19.212
Chr 11	HuMYB180	HU11G01751.1	+	94637708	94644693	1056	351	9.17	38.5792
