# Supplementary material for: Genome-Wide Characterization of R2R3-MYB Transcription Factors in Pitaya Reveals a R2R3-MYB Repressor HuMYB1 Involved in Fruit Ripening through Regulation of Betalain Biosynthesis by Repressing Betalain Biosynthesis-Related Genes
Source: Cells. 2021 Jul 31;10(8):1949. doi: 10.3390/cells10081949 (PMC8391165; doi:10.3390/cells10081949)
Supplement: Supplementary file 1 [file cells-10-01949-s001.zip › cells-1279019 supplementary proofreading back/Supplementary Files/Table S3.xls]

## Sheet: Sheet1
Table S3 Segmentally and tandemly duplicated HuMYB gene pairs.
Genes	Genes	Duplication types
HuMYB2	HuMYB20	Segmental duplication
HuMYB2	HuMYB52	Segmental duplication
HuMYB8	HuMYB40	Segmental duplication
HuMYB8	HuMYB45	Segmental duplication
HuMYB8	HuMYB60	Segmental duplication
HuMYB9	HuMYB38	Segmental duplication
HuMYB10	HuMYB37	Segmental duplication
HuMYB11	HuMYB19	Segmental duplication
HuMYB11	HuMYB36	Segmental duplication
HuMYB11	HuMYB65	Segmental duplication
HuMYB12	HuMYB19	Segmental duplication
HuMYB13	HuMYB88	Segmental duplication
HuMYB14	HuMYB89	Segmental duplication
HuMYB15	HuMYB53	Segmental duplication
HuMYB15	HuMYB54	Segmental duplication
HuMYB16	HuMYB104	Segmental duplication
HuMYB19	HuMYB36	Segmental duplication
HuMYB19	HuMYB65	Segmental duplication
HuMYB20	HuMYB52	Segmental duplication
HuMYB21	HuMYB78	Segmental duplication
HuMYB22	HuMYB82	Segmental duplication
HuMYB23	HuMYB81	Segmental duplication
HuMYB24	HuMYB80	Segmental duplication
HuMYB27	HuMYB97	Segmental duplication
HuMYB29	HuMYB42	Segmental duplication
HuMYB30	HuMYB41	Segmental duplication
HuMYB32	HuMYB35	Segmental duplication
HuMYB33	HuMYB34	Segmental duplication
HuMYB45	HuMYB60	Segmental duplication
HuMYB47	HuMYB56	Segmental duplication
HuMYB50	HuMYB57	Segmental duplication
HuMYB51	HuMYB58	Segmental duplication
HuMYB52	HuMYB55	Segmental duplication
HuMYB53	HuMYB54	Segmental duplication
HuMYB69	HuMYB103	Segmental duplication
HuMYB70	HuMYB103	Segmental duplication
HuMYB71	HuMYB102	Segmental duplication
HuMYB72	HuMYB101	Segmental duplication
HuMYB73	HuMYB98	Segmental duplication
HuMYB84	HuMYB91	Segmental duplication
HuMYB48	HuMYB49	Tandem duplication
HuMYB67	HuMYB68	Tandem duplication
HuMYB93	HuMYB94	Tandem duplication
