# Supplementary material for: Genome-Wide Characterization of R2R3-MYB Transcription Factors in Pitaya Reveals a R2R3-MYB Repressor HuMYB1 Involved in Fruit Ripening through Regulation of Betalain Biosynthesis by Repressing Betalain Biosynthesis-Related Genes
Source: Cells. 2021 Jul 31;10(8):1949. doi: 10.3390/cells10081949 (PMC8391165; doi:10.3390/cells10081949)
Supplement: Supplementary file 1 [file cells-10-01949-s001.zip › cells-1279019 supplementary proofreading back/Supplementary Files/Table S4.xls]

## Sheet: Table S4-1
Table S4-1 One-to-one orthologous relationships between pitaya and beet.
Genomic Location	H. undatus	Genomic Location	B. vulgaris
Chr 1	HU01G02405	Chr 5	Bv5_113230_nmrg
Chr 1	HU01G02524	Chr 5	Bv5_115700_ahtj
Chr 1	HU01G02557	Chr 5	Bv5_116390_cfqe
Chr 1	HU01G02722	Chr 5	Bv5_119350_roao
Chr 1	HU01G02745	Chr 5	Bv5_119740_iogq
Chr 1	HU01G00039	Chr 9	Bv9_220110_gjwr
Chr 1	HU01G00180	Chr 9	Bv9_230210_krez
Chr 2	HU02G01172	Chr 1	Bv1_016990_ksfi
Chr 2	HU02G03347	Chr 3	Bv3_049510_urrg
Chr 2	HU02G00343	Chr 6	Bv6_153120_qttn
Chr 2	HU02G00306	Chr 6	Bv6_153730_zeqy
Chr 2	HU02G01628	Chr 7	Bv7_176040_phws
Chr 3	HU03G01722	Chr 4	Bv4_071300_cjuq
Chr 3	HU03G01647	Chr 4	Bv4_072810_yruo
Chr 3	HU03G01577	Chr 4	Bv4_074580_ygxg
Chr 3	HU03G01421	Chr 4	Bv4_079540_zfig
Chr 3	HU03G01425	Chr 4	Bv4_079600_oref
Chr 3	HU03G00235	Chr 9	Bv9_230210_krez
Chr 4	HU04G02175	Chr 5	Bv5_114050_oaxt
Chr 4	HU04G02100	Chr 5	Bv5_115700_ahtj
Chr 4	HU04G02072	Chr 5	Bv5_116390_cfqe
Chr 4	HU04G01829	Chr 5	Bv5_119350_roao
Chr 5	HU05G01751	Chr 2	Bv2_028260_ihfg
Chr 5	HU05G01774	Chr 2	Bv2_028680_mxck
Chr 5	HU05G01435	Chr 2	Bv2_024050_uksi
Chr 5	HU05G01496	Chr 2	Bv2_024800_oxkh
Chr 5	HU05G01522	Chr 2	Bv2_025160_wdyc
Chr 5	HU05G01939	Chr 6	Bv6_124070_such
Chr 5	HU05G02017	Chr 6	Bv6_125290_hwmt
Chr 5	HU05G01850	Chr 6	Bv6_131800_oypc
Chr 6	HU06G00505	Chr 2	Bv2_025160_wdyc
Chr 6	HU06G00609	Chr 2	Bv2_028680_mxck
Chr 6	HU06G02303	Chr 3	Bv3_049510_urrg
Chr 6	HU06G00401	Chr 6	Bv6_124070_such
Chr 6	HU06G00790	Chr 6	Bv6_131800_oypc
Chr 7	HU07G00245	Chr 1	Bv1_001280_iquc
Chr 7	HU07G02177	Chr 7	Bv7_175860_qzms
Chr 8	HU08G01290	Chr 4	Bv4_074580_ygxg
Chr 8	HU08G01199	Chr 4	Bv4_072810_yruo
Chr 8	HU08G01432	Chr 4	Bv4_079540_zfig
Chr 10	HU10G00372	Chr 6	Bv6_153120_qttn
Chr 10	HU10G00327	Chr 6	Bv6_153730_zeqy
Chr 11	HU11G01558	Chr 1	Bv1_001280_iquc
Chr 11	HU11G01639	Chr 1	Bv1_002900_dwki
Chr 11	HU11G01949	Chr 1	Bv1u_020880_zqor
Chr 11	HU11G00575	Chr 8	Bv8_203120_khqq

## Sheet: Table S4-2
Table S4-2 One-to-one orthologous relationships between pitaya and Arabidopsis.
Genomic Location	H. undatus	Genomic Location	A. thaliana
Chr 1	HU01G01706	Chr 4	AT4G26930
Chr 1	HU01G01706	Chr 5	AT5G55020
Chr 1	HU01G01551	Chr 5	AT5G56110
Chr 2	HU02G00343	Chr 1	AT1G26780
Chr 2	HU02G00343	Chr 1	AT1G69560
Chr 2	HU02G00306	Chr 1	AT1G14350
Chr 2	HU02G00306	Chr 2	AT2G02820
Chr 3	HU03G02635	Chr 5	AT5G57620
Chr 4	HU04G00092	Chr 4	AT4G22680
Chr 4	HU04G00092	Chr 4	AT4G12350
Chr 5	HU05G01522	Chr 2	AT2G39880
Chr 5	HU05G01522	Chr 3	AT3G55730
Chr 5	HU05G00512	Chr 4	AT4G12350
Chr 5	HU05G01496	Chr 5	AT5G05790
Chr 5	HU05G01939	Chr 5	AT5G67300
Chr 6	HU06G00505	Chr 2	AT2G39880
Chr 6	HU06G01119	Chr 3	AT3G28470
Chr 6	HU06G01165	Chr 3	AT3G28910
Chr 6	HU06G00505	Chr 3	AT3G55730
Chr 6	HU06G02498	Chr 4	AT4G25560
Chr 6	HU06G02498	Chr 5	AT5G52260
Chr 7	HU07G02177	Chr 5	AT5G58850
Chr 10	HU10G00372	Chr 1	AT1G69560
Chr 10	HU10G00372	Chr 1	AT1G26780
Chr 10	HU10G00327	Chr 1	AT1G14350
Chr 10	HU10G00327	Chr 2	AT2G02820
Chr 11	HU11G01949	Chr 3	AT3G60460
Chr 11	HU11G01811	Chr 3	AT3G61250

## Sheet: Table S4-3
Table S4-3 One-to-one orthologous relationships between beet and Arabidopsis.
Genomic Location	B. vulgaris	Genomic Location	A. thaliana
Chr 1	Bv1u_020880_zqor	Chr 3	AT3G60460
Chr 5	Bv5_094800_sskd	Chr 1	AT1G63910
Chr 6	Bv6_153120_qttn	Chr 1	AT1G69560
Chr 6	Bv6_153730_zeqy	Chr 2	AT2G02820
Chr 6	Bv6_125290_hwmt	Chr 3	AT3G49690
Chr 6	Bv6_124070_such	Chr 3	AT3G50060
Chr 6	Bv6_124070_such	Chr 4	AT4G37260
Chr 6	Bv6_125290_hwmt	Chr 4	AT4G37780
Chr 6	Bv6_124070_such	Chr 5	AT5G67300
Chr 7	Bv7_175860_qzms	Chr 5	AT5G58850
