# Supplementary material for: Genome-Wide Characterization of R2R3-MYB Transcription Factors in Pitaya Reveals a R2R3-MYB Repressor HuMYB1 Involved in Fruit Ripening through Regulation of Betalain Biosynthesis by Repressing Betalain Biosynthesis-Related Genes
Source: Cells. 2021 Jul 31;10(8):1949. doi: 10.3390/cells10081949 (PMC8391165; doi:10.3390/cells10081949)
Supplement: Supplementary file 1 [file cells-10-01949-s001.zip › cells-1279019 supplementary proofreading back/Supplementary Files/Table S6.xls]

## Sheet: Additional file 4-1
Additional file 4-1 The regulatory motifs found within the HuADH1 promoter
Site names	Organism	Position	Strand	Matrix score.	Sequences	Functions
ABRE	Hordeum vulgare	1842	-	9	GCAACGTGTC	cis-acting element involved in the abscisic acid responsiveness
	Arabidopsis thaliana	1602	+	5	ACGTG	cis-acting element involved in the abscisic acid responsiveness
	Arabidopsis thaliana	681	+	5	ACGTG	cis-acting element involved in the abscisic acid responsiveness
	Arabidopsis thaliana	1601	-	6	CACGTG	cis-acting element involved in the abscisic acid responsiveness
	Arabidopsis thaliana	627	-	5	ACGTG	cis-acting element involved in the abscisic acid responsiveness
	Arabidopsis thaliana	93	+	5	ACGTG	cis-acting element involved in the abscisic acid responsiveness
AC-I	Phaseolus vulgaris	1575	+	8.5	(T/C)C(T/C)(C/T)ACC(T/C)ACC
	Phaseolus vulgaris	1747	+	8.5	(T/C)C(T/C)(C/T)ACC(T/C)ACC
AC-II	Populus tremuloides	1577	+	11	TCACCAACCCCC
	Phaseolus vulgaris	1981	+	11	CCACCAACCCCC
AE-box	Arabidopsis thaliana	990	-	8	AGAAACTT	part of a module for light response
ARE	Zea mays	544	-	6	AAACCA	cis-acting regulatory element essential for the anaerobic induction
	Zea mays	1169	-	6	AAACCA	cis-acting regulatory element essential for the anaerobic induction
AT-rich element	Glycine max	969	+	10	ATAGAAATCAA	binding site of AT-rich DNA binding protein (ATBP-1)
ATCT-motif	Pisum sativum	98	-	9	AATCTAATCC	part of a conserved DNA module involved in light responsiveness
AT~TATA-box	Arabidopsis thaliana	752	+	6	TATATA
	Arabidopsis thaliana	742	+	6	TATATA
	Arabidopsis thaliana	732	+	6	TATATA
	Arabidopsis thaliana	750	+	6	TATATA
	Arabidopsis thaliana	843	+	6	TATATA
	Arabidopsis thaliana	756	+	6	TATATA
	Arabidopsis thaliana	758	+	6	TATATA
	Arabidopsis thaliana	736	+	6	TATATA
	Arabidopsis thaliana	730	+	6	TATATA
	Arabidopsis thaliana	614	+	6	TATATA
	Arabidopsis thaliana	37	+	6	TATATA
	Arabidopsis thaliana	762	+	6	TATATA
	Arabidopsis thaliana	748	+	6	TATATA
	Arabidopsis thaliana	746	+	6	TATATA
	Arabidopsis thaliana	744	+	6	TATATA
	Arabidopsis thaliana	740	+	6	TATATA
	Arabidopsis thaliana	760	+	6	TATATA
	Arabidopsis thaliana	754	+	6	TATATA
	Arabidopsis thaliana	728	+	6	TATATA
	Arabidopsis thaliana	607	+	6	TATATA
	Arabidopsis thaliana	734	+	6	TATATA
	Arabidopsis thaliana	726	+	6	TATATA
	Arabidopsis thaliana	738	+	6	TATATA
Box 4	Petroselinum crispum	324	+	6	ATTAAT	part of a conserved DNA module involved in light responsiveness
	Petroselinum crispum	1344	-	6	ATTAAT	part of a conserved DNA module involved in light responsiveness
	Petroselinum crispum	1149	-	6	ATTAAT	part of a conserved DNA module involved in light responsiveness
	Petroselinum crispum	1948	-	6	ATTAAT	part of a conserved DNA module involved in light responsiveness
CAAT-box	Nicotiana glutinosa	1261	-	4	CAAT
	Nicotiana glutinosa	1456	+	4	CAAT
	Nicotiana glutinosa	191	-	4	CAAT
	Nicotiana glutinosa	977	+	4	CAAT
	Nicotiana glutinosa	21	-	4	CAAT
	Arabidopsis thaliana	897	-	5	CCAAT	common cis-acting element in promoter and enhancer regions
	Nicotiana glutinosa	959	-	4	CAAT
	Nicotiana glutinosa	906	+	4	CAAT
	Nicotiana glutinosa	645	-	4	CAAT
	Nicotiana glutinosa	632	+	4	CAAT
	Nicotiana glutinosa	308	+	4	CAAT
	Nicotiana glutinosa	298	-	4	CAAT
	Nicotiana glutinosa	535	+	4	CAAT
	Arabidopsis thaliana	466	-	5	CCAAT	common cis-acting element in promoter and enhancer regions
	Nicotiana glutinosa	114	-	4	CAAT
	Nicotiana glutinosa	220	+	4	CAAT
	Nicotiana glutinosa	438	+	4	CAAT
	Pisum sativum	999	+	5	CAAAT	common cis-acting element in promoter and enhancer regions
	Nicotiana glutinosa	508	-	4	CAAT
	Nicotiana glutinosa	1081	-	4	CAAT
	Nicotiana glutinosa	1299	+	4	CAAT
	Pisum sativum	42	-	5	CAAAT	common cis-acting element in promoter and enhancer regions
	Pisum sativum	395	-	5	CAAAT	common cis-acting element in promoter and enhancer regions
	Pisum sativum	406	-	5	CAAAT	common cis-acting element in promoter and enhancer regions
	Pisum sativum	1166	-	5	CAAAT	common cis-acting element in promoter and enhancer regions
	Pisum sativum	1104	-	5	CAAAT	common cis-acting element in promoter and enhancer regions
	Nicotiana glutinosa	1225	-	4	CAAT
	Nicotiana glutinosa	1046	+	4	CAAT
	Nicotiana glutinosa	1024	+	4	CAAT
	Nicotiana glutinosa	1012	+	4	CAAT
	Nicotiana glutinosa	1472	+	4	CAAT
	Arabidopsis thaliana	1298	+	5	CCAAT	common cis-acting element in promoter and enhancer regions
	Nicotiana glutinosa	1696	+	4	CAAT
	Pisum sativum	1139	-	5	CAAAT	common cis-acting element in promoter and enhancer regions
	Pisum sativum	1120	-	5	CAAAT	common cis-acting element in promoter and enhancer regions
	Nicotiana glutinosa	1202	-	4	CAAT
	Pisum sativum	1353	+	5	CAAAT	common cis-acting element in promoter and enhancer regions
	Nicotiana glutinosa	1704	-	4	CAAT
	Nicotiana glutinosa	1546	-	4	CAAT
	Nicotiana glutinosa	1640	+	4	CAAT
CGTCA-motif	Hordeum vulgare	629	+	5	CGTCA	cis-acting regulatory element involved in the MeJA-responsiveness
ERE	Nicotiana glutinos	591	+	8	ATTTTAAA
	Nicotiana glutinos	810	-	8	ATTTTAAA
G-Box	Pisum sativum	92	-	6	CACGTT	cis-acting regulatory element involved in light responsiveness
	Pisum sativum	1601	-	6	CACGTG	cis-acting regulatory element involved in light responsiveness
	Pisum sativum	680	-	6	CACGTT	cis-acting regulatory element involved in light responsiveness
	Zea mays	627	+	6	CACGTC	cis-acting regulatory element involved in light responsiveness
	Arabidopsis thaliana	1601	-	6	CACGTG	cis-acting regulatory element involved in light responsiveness
	Zea mays	1084	-	6	CACGAC	cis-acting regulatory element involved in light responsiveness
GATA-motif	Arabidopsis thaliana	1069	+	10	AAGATAAGATT	part of a light responsive element
GC-motif	Zea mays	86	-	6	CCCCCG	enhancer-like element involved in anoxic specific inducibility
GCN4_motif	Oryza sativa	684	-	7	TGAGTCA	cis-regulatory element involved in endosperm expression
GT1-motif	Arabidopsis thaliana	1015	-	6	GGTTAA	light responsive element
	Arabidopsis thaliana	931	-	6	GGTTAA	light responsive element
	Avena sativa	1014	-	7	GGTTAAT	light responsive element
MBS	Arabidopsis thaliana	879	-	6	CAACTG	MYB binding site involved in drought-inducibility
MYB	Arabidopsis thaliana	1016	+	6	TAACCA
	Arabidopsis thaliana	1867	+	6	CAACCA
	Arabidopsis thaliana	149	-	6	CAACCA
	Arabidopsis thaliana	549	-	6	CAACCA
	Arabidopsis thaliana	236	-	6	TAACTG
	Arabidopsis thaliana	879	-	6	CAACTG
MYC	Arabidopsis thaliana	540	-	6	CATGTG
	Arabidopsis thaliana	302	-	6	CATGTG
	Arabidopsis thaliana	394	+	6	CATTTG
	Arabidopsis thaliana	57	-	7	TCTCTTA
	Arabidopsis thaliana	1103	+	6	CATTTG
	Arabidopsis thaliana	1682	-	7	TCTCTTA
MYB-like sequence	Arabidopsis thaliana	1016	+	6	TAACCA
O2-site	Zea mays	626	-	9	GTTGACGTGA	cis-acting regulatory element involved in zein metabolism regulation
P-box	Oryza sativa	118	+	7	CCTTTTG	gibberellin-responsive element
	Oryza sativa	1825	+	7	CCTTTTG	gibberellin-responsive element
	Oryza sativa	172	+	7	CCTTTTG	gibberellin-responsive element
STRE	Arabidopsis thaliana	944	-	5	AGGGG
	Arabidopsis thaliana	8	-	5	AGGGG
	Arabidopsis thaliana	1593	-	5	AGGGG
Sp1	Oryza sativa	1879	-	6	GGGCGG	light responsive element
TATA	Arabidopsis thaliana	286	-	8	TATAAAAT
TATA-box	Arabidopsis thaliana	1814	-	4	TATA	core promoter element around -30 of transcription start
	Arabidopsis thaliana	1003	-	5	TATAA	core promoter element around -30 of transcription start
	Arabidopsis thaliana	808	+	8	TATTTAAA	core promoter element around -30 of transcription start
	Brassica napus	1002	+	6	ATTATA	core promoter element around -30 of transcription start
	Arabidopsis thaliana	1199	-	4	TATA	core promoter element around -30 of transcription start
	Arabidopsis thaliana	1373	-	5	TATAA	core promoter element around -30 of transcription start
	Brassica napus	747	+	6	ATATAT	core promoter element around -30 of transcription start
	Arabidopsis thaliana	1040	-	4	TATA	core promoter element around -30 of transcription start
	Arabidopsis thaliana	1004	-	4	TATA	core promoter element around -30 of transcription start
	Arabidopsis thaliana	968	+	4	TATA	core promoter element around -30 of transcription start
	Arabidopsis thaliana	806	+	4	TATA	core promoter element around -30 of transcription start
	Brassica napus	759	+	6	ATATAT	core promoter element around -30 of transcription start
	Arabidopsis thaliana	746	+	6	TATATA	core promoter element around -30 of transcription start
	Arabidopsis thaliana	769	+	4	TATA	core promoter element around -30 of transcription start
	Arabidopsis thaliana	768	-	5	TATAA	core promoter element around -30 of transcription start
	Helianthus annuus	804	-	6	TATAAA	core promoter element around -30 of transcription start
	Brassica napus	757	+	6	ATATAT	core promoter element around -30 of transcription start
	Arabidopsis thaliana	764	+	4	TATA	core promoter element around -30 of transcription start
	Brassica napus	612	+	6	ATTATA	core promoter element around -30 of transcription start
	Arabidopsis thaliana	760	+	6	TATATA	core promoter element around -30 of transcription start
	Arabidopsis thaliana	758	+	6	TATATA	core promoter element around -30 of transcription start
	Brassica napus	950	+	6	ATTATA	core promoter element around -30 of transcription start
	Helianthus annuus	966	-	6	TATACA	core promoter element around -30 of transcription start
	Arabidopsis thaliana	752	+	6	TATATA	core promoter element around -30 of transcription start
	Brassica napus	755	+	6	ATATAT	core promoter element around -30 of transcription start
	Brassica napus	751	+	6	ATATAT	core promoter element around -30 of transcription start
	Arabidopsis thaliana	750	+	6	TATATA	core promoter element around -30 of transcription start
	Arabidopsis thaliana	748	+	6	TATATA	core promoter element around -30 of transcription start
	Oryza sativa	1027	+	7	TACAAAA	core promoter element around -30 of transcription start
	Arabidopsis thaliana	952	+	4	TATA	core promoter element around -30 of transcription start
	Arabidopsis thaliana	805	-	5	TATAA	core promoter element around -30 of transcription start
	Arabidopsis thaliana	754	+	6	TATATA	core promoter element around -30 of transcription start
	Arabidopsis thaliana	1374	-	4	TATA	core promoter element around -30 of transcription start
	Arabidopsis thaliana	951	-	5	TATAA	core promoter element around -30 of transcription start
	Brassica oleracea	844	+	6	ATATAA	core promoter element around -30 of transcription start
	Brassica napus	842	+	6	ATATAT	core promoter element around -30 of transcription start
	Arabidopsis thaliana	845	+	4	TATA	core promoter element around -30 of transcription start
	Arabidopsis thaliana	843	+	6	TATATA	core promoter element around -30 of transcription start
	Zea mays	1370	-	8	TATAAGAA	core promoter element around -30 of transcription start
	Arabidopsis thaliana	740	+	6	TATATA	core promoter element around -30 of transcription start
	Brassica napus	743	+	6	ATATAT	core promoter element around -30 of transcription start
	Brassica napus	739	+	6	ATATAT	core promoter element around -30 of transcription start
	Brassica napus	729	+	6	ATATAT	core promoter element around -30 of transcription start
	Arabidopsis thaliana	609	+	4	TATA	core promoter element around -30 of transcription start
	Brassica napus	608	+	6	ATATAT	core promoter element around -30 of transcription start
	Brassica napus	615	+	6	ATATAT	core promoter element around -30 of transcription start
	Brassica napus	753	+	6	ATATAT	core promoter element around -30 of transcription start
	Brassica napus	741	+	6	ATATAT	core promoter element around -30 of transcription start
	Arabidopsis thaliana	762	+	6	TATATA	core promoter element around -30 of transcription start
	Brassica napus	761	+	6	ATATAT	core promoter element around -30 of transcription start
	Brassica napus	763	+	6	ATATAT	core promoter element around -30 of transcription start
	Arabidopsis thaliana	216	+	4	TATA	core promoter element around -30 of transcription start
	Brassica oleracea	339	+	6	ATATAA	core promoter element around -30 of transcription start
	Arabidopsis thaliana	415	-	9	taTATAAAtc	core promoter element around -30 of transcription start
	Arabidopsis thaliana	738	+	6	TATATA	core promoter element around -30 of transcription start
	Arabidopsis thaliana	728	+	6	TATATA	core promoter element around -30 of transcription start
	Arabidopsis thaliana	736	+	6	TATATA	core promoter element around -30 of transcription start
	Brassica napus	727	+	6	ATATAT	core promoter element around -30 of transcription start
	Oryza sativa	1160	-	7	TACAAAA	core promoter element around -30 of transcription start
	Brassica napus	767	+	6	ATTATA	core promoter element around -30 of transcription start
	Brassica napus	1198	-	6	ATATAT	core promoter element around -30 of transcription start
	Arabidopsis thaliana	756	+	6	TATATA	core promoter element around -30 of transcription start
	Arabidopsis thaliana	340	+	4	TATA	core promoter element around -30 of transcription start
	Brassica napus	749	+	6	ATATAT	core promoter element around -30 of transcription start
	Arabidopsis thaliana	616	+	4	TATA	core promoter element around -30 of transcription start
	Arabidopsis thaliana	290	+	4	TATA	core promoter element around -30 of transcription start
	Arabidopsis thaliana	289	-	5	TATAA	core promoter element around -30 of transcription start
	Brassica napus	737	+	6	ATATAT	core promoter element around -30 of transcription start
	Helianthus annuus	724	-	6	TATACA	core promoter element around -30 of transcription start
	Arabidopsis thaliana	613	-	7	TATATAA	core promoter element around -30 of transcription start
	Arabidopsis thaliana	526	+	4	TATA	core promoter element around -30 of transcription start
	Brassica napus	745	+	6	ATATAT	core promoter element around -30 of transcription start
	Brassica oleracea	525	+	6	ATATAA	core promoter element around -30 of transcription start
	Arabidopsis thaliana	734	+	6	TATATA	core promoter element around -30 of transcription start
	Arabidopsis thaliana	614	+	6	TATATA	core promoter element around -30 of transcription start
	Arabidopsis thaliana	744	+	6	TATATA	core promoter element around -30 of transcription start
	Pisum sativum	287	-	7	TATAAAA	core promoter element around -30 of transcription start
	Helianthus annuus	288	-	6	TATAAA	core promoter element around -30 of transcription start
	Arabidopsis thaliana	39	+	4	TATA	core promoter element around -30 of transcription start
	Arabidopsis thaliana	726	+	6	TATATA	core promoter element around -30 of transcription start
	Brassica napus	606	+	6	ATATAT	core promoter element around -30 of transcription start
	Arabidopsis thaliana	742	+	6	TATATA	core promoter element around -30 of transcription start
	Brassica napus	735	+	6	ATATAT	core promoter element around -30 of transcription start
	Brassica napus	733	+	6	ATATAT	core promoter element around -30 of transcription start
	Arabidopsis thaliana	732	+	6	TATATA	core promoter element around -30 of transcription start
	Arabidopsis thaliana	215	-	5	TATAA	core promoter element around -30 of transcription start
	Arabidopsis thaliana	37	+	6	TATATA	core promoter element around -30 of transcription start
	Brassica napus	38	+	6	ATATAT	core promoter element around -30 of transcription start
	Arabidopsis thaliana	730	+	6	TATATA	core promoter element around -30 of transcription start
	Brassica napus	731	+	6	ATATAT	core promoter element around -30 of transcription start
	Arabidopsis thaliana	607	+	6	TATATA	core promoter element around -30 of transcription start
	Arabidopsis thaliana	421	+	4	TATA	core promoter element around -30 of transcription start
	Arabidopsis thaliana	524	+	9	ccTATAAAaa	core promoter element around -30 of transcription start
TATC-box	Oryza sativa	602	-	7	TATCCCA	cis-acting element involved in gibberellin-responsiveness
TCA-element	Brassica oleracea	1935	-	9	TCAGAAGAGG	cis-acting element involved in salicylic acid responsiveness
TCT-motif	Arabidopsis thaliana	773	-	6	TCTTAC	part of a light responsive element
TGA-element	Brassica oleracea	198	-	6	AACGAC	auxin-responsive element
TGACG-motif	Hordeum vulgare	629	-	5	TGACG	cis-acting regulatory element involved in the MeJA-responsiveness
WRE3	Pisum sativum	1870	+	6	CCACCT
	Pisum sativum	698	-	6	CCACCT
	Pisum sativum	1822	+	6	CCACCT
as-1	Arabidopsis thaliana	629	-	5	TGACG
chs-CMA1a	Daucus carota	311	-	8	TTACTTAA	part of a light responsive element
chs-Unit 1 m1	Hordeum vulgare	1872	+	11	ACCTAACCCGC	part of a light responsive element

## Sheet: Additional file 4-2
Additional file 4-2 The regulatory motifs found within the HuCYP76AD1-1 promoter
Site names	Organism	Position	Strand	Matrix score.	Sequences	Functions
AAGAA-motif	Avena sativa	1463	+	7	GAAAGAA
	Avena sativa	322	-	7	GAAAGAA
ABRE	Hordeum vulgare	1883	-	9	CGTACGTGCA	cis-acting element involved in the abscisic acid responsiveness
	Arabidopsis thaliana	1272	-	5	ACGTG	cis-acting element involved in the abscisic acid responsiveness
ABRE3a	Zea mays	1272	-	6	TACGTG
ABRE4	Zea mays	1272	+	6	CACGTA
ARE	Zea mays	1769	-	6	AAACCA	cis-acting regulatory element essential for the anaerobic induction
	Zea mays	37	-	6	AAACCA	cis-acting regulatory element essential for the anaerobic induction
ATC-motif	Arabidopsis thaliana	928	+	9	AGCTATCCA	part of a conserved DNA module involved in light responsiveness
ATCT-motif	Pisum sativum	911	-	9	AATCTAATCC	part of a conserved DNA module involved in light responsiveness
AT~TATA-box	Arabidopsis thaliana	1420	-	6	TATATA
Box III	Pisum sativum	276	-	11	atCATTTTCACt	protein binding site
	Pisum sativum	1738	+	11	atCATTTTCACt	protein binding site
CAAT-box	Nicotiana glutinosa	1894	+	4	CAAT
	Arabidopsis thaliana	1893	+	5	CCAAT	common cis-acting element in promoter and enhancer regions
	Pisum sativum	1858	+	5	CAAAT	common cis-acting element in promoter and enhancer regions
	Nicotiana glutinosa	1750	-	4	CAAT
	Arabidopsis thaliana	758	+	5	CCAAT	common cis-acting element in promoter and enhancer regions
	Nicotiana glutinosa	1637	-	4	CAAT
	Nicotiana glutinosa	1622	-	4	CAAT
	Pisum sativum	1488	+	5	CAAAT	common cis-acting element in promoter and enhancer regions
	Nicotiana glutinosa	1170	-	4	CAAT
	Pisum sativum	956	+	5	CAAAT	common cis-acting element in promoter and enhancer regions
	Nicotiana glutinosa	918	-	4	CAAT
	Pisum sativum	559	-	5	CAAAT	common cis-acting element in promoter and enhancer regions
	Nicotiana glutinosa	704	+	4	CAAT
	Nicotiana glutinosa	670	+	4	CAAT
	Nicotiana glutinosa	672	-	4	CAAT
	Nicotiana glutinosa	557	+	4	CAAT
	Nicotiana glutinosa	665	+	4	CAAT
	Pisum sativum	456	-	5	CAAAT	common cis-acting element in promoter and enhancer regions
	Nicotiana glutinosa	470	-	4	CAAT
	Pisum sativum	453	+	5	CAAAT	common cis-acting element in promoter and enhancer regions
	Pisum sativum	434	+	5	CAAAT	common cis-acting element in promoter and enhancer regions
	Pisum sativum	783	+	5	CAAAT	common cis-acting element in promoter and enhancer regions
	Pisum sativum	372	-	5	CAAAT	common cis-acting element in promoter and enhancer regions
	Nicotiana glutinosa	342	+	4	CAAT
	Nicotiana glutinosa	78	-	4	CAAT
	Nicotiana glutinosa	73	+	4	CAAT
	Pisum sativum	581	+	5	CAAAT	common cis-acting element in promoter and enhancer regions
	Nicotiana glutinosa	93	+	4	CAAT
	Nicotiana glutinosa	725	+	4	CAAT
	Arabidopsis thaliana	72	+	5	CCAAT	common cis-acting element in promoter and enhancer regions
	Nicotiana glutinosa	742	-	4	CAAT
	Nicotiana glutinosa	231	+	4	CAAT
	Pisum sativum	606	+	5	CAAAT	common cis-acting element in promoter and enhancer regions
	Pisum sativum	1755	+	5	CAAAT	common cis-acting element in promoter and enhancer regions
	Pisum sativum	34	-	5	CAAAT	common cis-acting element in promoter and enhancer regions
	Nicotiana glutinosa	331	+	4	CAAT
	Nicotiana glutinosa	1338	+	4	CAAT
	Nicotiana glutinosa	1482	+	4	CAAT
	Nicotiana glutinosa	1313	+	4	CAAT
	Nicotiana glutinosa	901	+	4	CAAT
	Pisum sativum	637	-	5	CAAAT	common cis-acting element in promoter and enhancer regions
	Nicotiana glutinosa	152	+	4	CAAT
	Arabidopsis thaliana	1052	-	5	CCAAT	common cis-acting element in promoter and enhancer regions
	Nicotiana glutinosa	802	+	4	CAAT
	Nicotiana glutinosa	1513	-	4	CAAT
	Pisum sativum	1561	-	5	CAAAT	common cis-acting element in promoter and enhancer regions
	Pisum sativum	1092	+	5	CAAAT	common cis-acting element in promoter and enhancer regions
	Nicotiana glutinosa	759	+	4	CAAT
	Nicotiana glutinosa	1083	-	4	CAAT
	Pisum sativum	814	-	5	CAAAT	common cis-acting element in promoter and enhancer regions
	Pisum sativum	588	+	5	CAAAT	common cis-acting element in promoter and enhancer regions
	Nicotiana glutinosa	841	+	4	CAAT
	Pisum sativum	1301	-	5	CAAAT	common cis-acting element in promoter and enhancer regions
	Nicotiana glutinosa	872	+	4	CAAT
	Nicotiana glutinosa	821	+	4	CAAT
	Nicotiana glutinosa	1050	+	4	CAAT
	Nicotiana glutinosa	849	-	4	CAAT
	Nicotiana glutinosa	1120	+	4	CAAT
	Arabidopsis thaliana	1289	-	5	CCAAT	common cis-acting element in promoter and enhancer regions
CAT-box	Arabidopsis thaliana	538	+	6	GCCACT	cis-acting regulatory element related to meristem expression
CCAAT-box	Hordeum vulgare	907	+	6	CAACGG	MYBHv1 binding site
CGTCA-motif	Hordeum vulgare	861	+	5	CGTCA	cis-acting regulatory element involved in the MeJA-responsiveness
CGTCA-motif	Hordeum vulgare	1034	+	5	CGTCA	cis-acting regulatory element involved in the MeJA-responsiveness
G-box	Arabidopsis thaliana	1272	-	6	TACGTG	cis-acting regulatory element involved in light responsiveness
GARE-motif	Brassica oleracea	1701	+	7	TCTGTTG	gibberellin-responsive element
GCN4_motif	Oryza sativa	1680	-	7	TGAGTCA	cis-regulatory element involved in endosperm expression
HD-Zip 1	Arabidopsis thaliana	73	+	8	CAAT(A/T)ATTG	element involved in differentiation of the palisade mesophyll cells
MRE	Petroselinum crispum	1648	+	7	AACCTAA	MYB binding site involved in light responsiveness
	Petroselinum crispum	1653	+	7	AACCTAA	MYB binding site involved in light responsiveness
MYB	Arabidopsis thaliana	382	+	6	CAACAG
	Arabidopsis thaliana	193	-	6	CAACCA
	Arabidopsis thaliana	1581	+	6	TAACCA
	Arabidopsis thaliana	1702	-	6	CAACAG
	Arabidopsis thaliana	160	-	6	TAACTG
	Arabidopsis thaliana	1676	+	6	TAACTG
MYC	Arabidopsis thaliana	1832	+	6	CATGTG
	Arabidopsis thaliana	1300	+	6	CATTTG
	Arabidopsis thaliana	1092	-	6	CATTTG
	Arabidopsis thaliana	1858	-	6	CATTTG
	Arabidopsis thaliana	636	+	6	CATTTG
	Arabidopsis thaliana	1050	-	6	CAATTG
	Arabidopsis thaliana	813	+	6	CATTTG
	Arabidopsis thaliana	1830	-	6	CATGTG
	Arabidopsis thaliana	670	+	6	CAATTG
MYB recognition site	Arabidopsis thaliana	907	-	6	CCGTTG
MYB-like sequence	Arabidopsis thaliana	1581	+	6	TAACCA
Myb-binding site	Nicotiana tabacum	1702	-	6	CAACAG
	Nicotiana tabacum	382	+	6	CAACAG
STRE	Arabidopsis thaliana	1986	-	5	AGGGG
TATA	Arabidopsis thaliana	1660	-	8	TATAAAAT
TATA-box	Helianthus annuus	1840	-	6	TATAAA	core promoter element around -30 of transcription start
	Arabidopsis thaliana	1663	-	5	TATAA	core promoter element around -30 of transcription start
	Pisum sativum	1661	-	7	TATAAAA	core promoter element around -30 of transcription start
	Arabidopsis thaliana	1356	-	5	TATAA	core promoter element around -30 of transcription start
	Arabidopsis thaliana	1842	-	4	TATA	core promoter element around -30 of transcription start
	Arabidopsis thaliana	1841	-	5	TATAA	core promoter element around -30 of transcription start
	Helianthus annuus	1304	-	6	TATACA	core promoter element around -30 of transcription start
	Arabidopsis thaliana	1284	-	9	ccTATAAAaa	core promoter element around -30 of transcription start
	Brassica oleracea	959	+	6	ATATAA	core promoter element around -30 of transcription start
	Brassica oleracea	344	+	6	ATATAA	core promoter element around -30 of transcription start
	Arabidopsis thaliana	1246	-	4	TATA	core promoter element around -30 of transcription start
	Arabidopsis thaliana	1245	-	5	TATAA	core promoter element around -30 of transcription start
	Arabidopsis thaliana	1373	-	5	TATAA	core promoter element around -30 of transcription start
	Arabidopsis thaliana	1422	-	4	TATA	core promoter element around -30 of transcription start
	Arabidopsis thaliana	1276	-	4	TATA	core promoter element around -30 of transcription start
	Arabidopsis thaliana	15	+	4	TATA	core promoter element around -30 of transcription start
	Arabidopsis thaliana	960	+	4	TATA	core promoter element around -30 of transcription start
	Arabidopsis thaliana	345	+	4	TATA	core promoter element around -30 of transcription start
	Arabidopsis thaliana	1664	-	4	TATA	core promoter element around -30 of transcription start
	Helianthus annuus	1662	-	6	TATAAA	core promoter element around -30 of transcription start
	Arabidopsis thaliana	1306	-	4	TATA	core promoter element around -30 of transcription start
	Arabidopsis thaliana	1039	-	8	TATTTAAA	core promoter element around -30 of transcription start
	Arabidopsis thaliana	1357	-	4	TATA	core promoter element around -30 of transcription start
	Brassica napus	1355	+	6	ATTATA	core promoter element around -30 of transcription start
	Arabidopsis thaliana	1420	-	6	TATATA	core promoter element around -30 of transcription start
	Oryza sativa	1323	-	7	TACAAAA	core promoter element around -30 of transcription start
	Brassica napus	1419	-	6	ATATAT	core promoter element around -30 of transcription start
	Arabidopsis thaliana	1374	-	4	TATA	core promoter element around -30 of transcription start
	Brassica napus	1372	+	6	ATTATA	core promoter element around -30 of transcription start
	Arabidopsis thaliana	1453	+	8	TATTTAAA	core promoter element around -30 of transcription start
TCA	Pisum sativum	277	-	9	TCATCTTCAT
TCA-element	Nicotiana tabacum	292	+	9	CCATCTTTTT	cis-acting element involved in salicylic acid responsiveness
TGA-element	Brassica oleracea	660	+	6	AACGAC	auxin-responsive element
TGACG-motif	Hordeum vulgare	861	-	5	TGACG	cis-acting regulatory element involved in the MeJA-responsiveness
	Hordeum vulgare	1034	-	5	TGACG	cis-acting regulatory element involved in the MeJA-responsiveness
W box	Arabidopsis thaliana	818	-	6	TTGACC
	Arabidopsis thaliana	641	-	6	TTGACC
	Arabidopsis thaliana	701	-	6	TTGACC
WRE3	Pisum sativum	1597	+	6	CCACCT
as-1	Arabidopsis thaliana	861	-	5	TGACG
	Arabidopsis thaliana	1034	-	5	TGACG

## Sheet: Additional file 4-3
Additional file 4-3 The regulatory motifs found within the HuDODA1 promoter
Site names	Organism	Position	Strand	Matrix score.	Sequences	Functions
ABRE	Arabidopsis thaliana	555	-	7	TACGGTC	cis-acting element involved in the abscisic acid responsiveness
	Arabidopsis thaliana	1745	+	5	ACGTG	cis-acting element involved in the abscisic acid responsiveness
AE-box	Arabidopsis thaliana	1600	+	8	AGAAACAA	part of a module for light response
AP-1	Arabidopsis thaliana	1144	+	8	TGAGTTAG
ARE	Zea mays	1519	+	6	AAACCA	cis-acting regulatory element essential for the anaerobic induction
	Zea mays	1709	-	6	AAACCA	cis-acting regulatory element essential for the anaerobic induction
AT~TATA-box	Arabidopsis thaliana	657	+	6	TATATA
	Arabidopsis thaliana	253	+	6	TATATA
	Arabidopsis thaliana	1062	-	6	TATATA
	Arabidopsis thaliana	48	+	6	TATATA
	Arabidopsis thaliana	11	+	6	TATATA
	Arabidopsis thaliana	159	+	6	TATATA
Box 4	Petroselinum crispum	726	+	6	ATTAAT	part of a conserved DNA module involved in light responsiveness
	Petroselinum crispum	1241	-	6	ATTAAT	part of a conserved DNA module involved in light responsiveness
CAAT-box	Nicotiana glutinosa	764	+	4	CAAT
	Nicotiana glutinosa	752	+	4	CAAT
	Pisum sativum	1727	-	5	CAAAT	common cis-acting element in promoter and enhancer regions
	Arabidopsis thaliana	258	-	5	CCAAT	common cis-acting element in promoter and enhancer regions
	Nicotiana glutinosa	770	+	4	CAAT
	Nicotiana glutinosa	790	-	4	CAAT
	Nicotiana glutinosa	758	+	4	CAAT
	Nicotiana glutinosa	1850	+	4	CAAT
	Nicotiana glutinosa	1974	-	4	CAAT
	Nicotiana glutinosa	1972	+	4	CAAT
	Nicotiana glutinosa	1668	+	4	CAAT
	Arabidopsis thaliana	1577	-	5	CCAAT	common cis-acting element in promoter and enhancer regions
	Arabidopsis thaliana	1567	-	5	CCAAT	common cis-acting element in promoter and enhancer regions
	Nicotiana glutinosa	1565	+	4	CAAT
	Pisum sativum	1647	+	5	CAAAT	common cis-acting element in promoter and enhancer regions
	Arabidopsis thaliana	1564	+	5	CCAAT	common cis-acting element in promoter and enhancer regions
	Nicotiana glutinosa	1268	+	4	CAAT
	Nicotiana glutinosa	1210	+	4	CAAT
	Pisum sativum	1238	+	5	CAAAT	common cis-acting element in promoter and enhancer regions
	Nicotiana glutinosa	1642	+	4	CAAT
	Nicotiana glutinosa	1059	+	4	CAAT
	Nicotiana glutinosa	909	+	4	CAAT
	Nicotiana glutinosa	204	+	4	CAAT
	Nicotiana glutinosa	734	+	4	CAAT
	Arabidopsis thaliana	662	-	5	CCAAT	common cis-acting element in promoter and enhancer regions
	Nicotiana glutinosa	70	+	4	CAAT
	Nicotiana glutinosa	267	+	4	CAAT
	Pisum sativum	1605	+	5	CAAAT	common cis-acting element in promoter and enhancer regions
	Nicotiana glutinosa	45	+	4	CAAT
	Pisum sativum	924	-	5	CAAAT	common cis-acting element in promoter and enhancer regions
	Nicotiana glutinosa	654	+	4	CAAT
	Pisum sativum	672	+	5	CAAAT	common cis-acting element in promoter and enhancer regions
	Nicotiana glutinosa	415	-	4	CAAT
	Nicotiana glutinosa	442	+	4	CAAT
	Pisum sativum	326	-	5	CAAAT	common cis-acting element in promoter and enhancer regions
	Pisum sativum	63	+	5	CAAAT	common cis-acting element in promoter and enhancer regions
CGTCA-motif	Hordeum vulgare	1963	+	5	CGTCA	cis-acting regulatory element involved in the MeJA-responsiveness
	Hordeum vulgare	100	-	5	CGTCA	cis-acting regulatory element involved in the MeJA-responsiveness
G-box	Zea mays	1744	-	6	CACGTC	cis-acting regulatory element involved in light responsiveness
GCN4_motif	Oryza sativa	1226	+	7	TGAGTCA	cis-regulatory element involved in endosperm expression
	Oryza sativa	954	+	7	TGAGTCA	cis-regulatory element involved in endosperm expression
Gap-box	Arabidopsis thaliana	919	-	9	CAAATGAA(A/G)A	part of a light responsive element
MBS	Arabidopsis thaliana	1884	-	6	CAACTG	MYB binding site involved in drought-inducibility
	Arabidopsis thaliana	1012	-	6	CAACTG	MYB binding site involved in drought-inducibility
MYB	Arabidopsis thaliana	222	-	6	CAACCA
MYC	Arabidopsis thaliana	1972	-	6	CAATTG
	Arabidopsis thaliana	1128	+	6	CATGTG
	Arabidopsis thaliana	373	+	6	CATGTG
	Arabidopsis thaliana	1565	-	6	CAATTG
	Arabidopsis thaliana	1502	-	6	CATGTG
	Arabidopsis thaliana	984	-	6	CATGTG
	Arabidopsis thaliana	923	+	6	CATTTG
	Arabidopsis thaliana	63	-	6	CATTTG
MBS	Arabidopsis thaliana	1884	-	6	CAACTG
	Arabidopsis thaliana	1012	-	6	CAACTG
P-box	Oryza sativa	381	-	7	CCTTTTG	gibberellin-responsive element
	Oryza sativa	305	+	7	CCTTTTG	gibberellin-responsive element
STRE	Arabidopsis thaliana	1344	+	5	AGGGG
	Arabidopsis thaliana	1912	-	5	AGGGG
	Arabidopsis thaliana	449	-	5	AGGGG
	Arabidopsis thaliana	1400	+	5	AGGGG
	Arabidopsis thaliana	1441	+	5	AGGGG
TATA-box	Arabidopsis thaliana	1652	-	4	TATA	core promoter element around -30 of transcription start
	Arabidopsis thaliana	1651	-	5	TATAA	core promoter element around -30 of transcription start
	Arabidopsis thaliana	1430	-	4	TATA	core promoter element around -30 of transcription start
	Brassica napus	656	+	6	ATATAT	core promoter element around -30 of transcription start
	Helianthus annuus	792	-	6	TATACA	core promoter element around -30 of transcription start
	Oryza sativa	1671	+	7	TACAAAA	core promoter element around -30 of transcription start
	Oryza sativa	1182	+	7	TACAAAA	core promoter element around -30 of transcription start
	Arabidopsis thaliana	1099	-	4	TATA	core promoter element around -30 of transcription start
	Brassica oleracea	1330	+	6	ATATAA	core promoter element around -30 of transcription start
	Arabidopsis thaliana	1041	-	4	TATA	core promoter element around -30 of transcription start
	Arabidopsis thaliana	1064	-	4	TATA	core promoter element around -30 of transcription start
	Arabidopsis thaliana	942	+	4	TATA	core promoter element around -30 of transcription start
	Brassica napus	941	+	6	ATATAT	core promoter element around -30 of transcription start
	Brassica napus	1650	+	6	ATTATA	core promoter element around -30 of transcription start
	Brassica napus	1098	-	6	ATATAT	core promoter element around -30 of transcription start
	Brassica napus	1061	-	6	ATATAT	core promoter element around -30 of transcription start
	Arabidopsis thaliana	657	+	6	TATATA	core promoter element around -30 of transcription start
	Arabidopsis thaliana	659	+	4	TATA	core promoter element around -30 of transcription start
	Brassica napus	658	+	6	ATATAT	core promoter element around -30 of transcription start
	Arabidopsis thaliana	844	+	4	TATA	core promoter element around -30 of transcription start
	Arabidopsis thaliana	1205	-	5	TATAA	core promoter element around -30 of transcription start
	Arabidopsis thaliana	894	+	4	TATA	core promoter element around -30 of transcription start
	Arabidopsis thaliana	1331	-	4	TATA	core promoter element around -30 of transcription start
	Arabidopsis thaliana	893	-	5	TATAA	core promoter element around -30 of transcription start
	Arabidopsis thaliana	812	+	4	TATA	core promoter element around -30 of transcription start
	Arabidopsis thaliana	604	+	4	TATA	core promoter element around -30 of transcription start
	Arabidopsis thaliana	583	+	4	TATA	core promoter element around -30 of transcription start
	Arabidopsis thaliana	560	+	4	TATA	core promoter element around -30 of transcription start
	Helianthus annuus	542	-	6	TATAAA	core promoter element around -30 of transcription start
	Arabidopsis thaliana	323	+	4	TATA	core promoter element around -30 of transcription start
	Brassica napus	322	+	6	ATATAT	core promoter element around -30 of transcription start
	Arabidopsis thaliana	1206	-	4	TATA	core promoter element around -30 of transcription start
	Brassica napus	49	+	6	ATATAT	core promoter element around -30 of transcription start
	Arabidopsis thaliana	1062	-	6	TATATA	core promoter element around -30 of transcription start
	Arabidopsis thaliana	794	+	4	TATA	core promoter element around -30 of transcription start
	Arabidopsis thaliana	286	+	4	TATA	core promoter element around -30 of transcription start
	Arabidopsis thaliana	48	+	6	TATATA	core promoter element around -30 of transcription start
	Arabidopsis thaliana	301	+	4	TATA	core promoter element around -30 of transcription start
	Arabidopsis thaliana	285	-	5	TATAA	core promoter element around -30 of transcription start
	Brassica napus	47	+	6	ATATAT	core promoter element around -30 of transcription start
	Brassica napus	12	+	6	ATATAT	core promoter element around -30 of transcription start
	Arabidopsis thaliana	543	-	5	TATAA	core promoter element around -30 of transcription start
	Arabidopsis thaliana	544	+	4	TATA	core promoter element around -30 of transcription start
	Arabidopsis thaliana	161	+	4	TATA	core promoter element around -30 of transcription start
	Arabidopsis thaliana	159	+	6	TATATA	core promoter element around -30 of transcription start
	Arabidopsis thaliana	158	-	7	TATATAA	core promoter element around -30 of transcription start
	Pisum sativum	541	-	7	TATAAAA	core promoter element around -30 of transcription start
	Arabidopsis thaliana	255	+	4	TATA	core promoter element around -30 of transcription start
	Arabidopsis thaliana	50	+	4	TATA	core promoter element around -30 of transcription start
	Arabidopsis thaliana	13	+	4	TATA	core promoter element around -30 of transcription start
	Brassica napus	10	+	6	ATATAT	core promoter element around -30 of transcription start
	Arabidopsis thaliana	11	+	6	TATATA	core promoter element around -30 of transcription start
	Brassica napus	157	+	6	ATTATA	core promoter element around -30 of transcription start
	Brassica napus	254	+	6	ATATAT	core promoter element around -30 of transcription start
	Arabidopsis thaliana	253	+	6	TATATA	core promoter element around -30 of transcription start
	Arabidopsis thaliana	177	+	4	TATA	core promoter element around -30 of transcription start
	Brassica napus	252	+	6	ATATAT	core promoter element around -30 of transcription start
TCT-motif	Arabidopsis thaliana	648	-	6	TCTTAC	part of a light responsive element
TGACG-motif	Hordeum vulgare	100	+	5	TGACG	cis-acting regulatory element involved in the MeJA-responsiveness
	Hordeum vulgare	1963	-	5	TGACG	cis-acting regulatory element involved in the MeJA-responsiveness
as-1	Arabidopsis thaliana	100	+	5	TGACG
	Arabidopsis thaliana	1963	-	5	TGACG
chs-CMA2a	Petroselinum crispum	1322	+	8	TCACTTGA	part of a light responsive element
circadian	Lycopersicon esculentum	321	-	9	CAAAGATATC	cis-acting regulatory element involved in circadian control
